# Supplementary material for: Dual expression of Atoh1 and Ikzf2 promotes transformation of adult cochlear supporting cells into outer hair cells
Source: eLife. 2021 Sep 3;10:e66547. doi: 10.7554/eLife.66547 (PMC8439656; doi:10.7554/eLife.66547)
Supplement: Figure 1—source data 1. [file elife-66547-fig1-data1.xlsx]

## Sheet: Sheet1
Figure 1D
Basal (%)	Middle (%)	Apical (%)
36.3636	40.8696	82.4561
22.6519	35.2941	67.0391
33.4661	39.0756	62.7027
