# Supplementary material for: Dual expression of Atoh1 and Ikzf2 promotes transformation of adult cochlear supporting cells into outer hair cells
Source: eLife. 2021 Sep 3;10:e66547. doi: 10.7554/eLife.66547 (PMC8439656; doi:10.7554/eLife.66547)
Supplement: Figure 2—source data 1. [file elife-66547-fig2-data1.xlsx]

## Sheet: Sheet1
Figure 2G
Basal	Middle	Apical
1	0	9
13	1	27
0	1	7
