# Supplementary material for: Dual expression of Atoh1 and Ikzf2 promotes transformation of adult cochlear supporting cells into outer hair cells
Source: eLife. 2021 Sep 3;10:e66547. doi: 10.7554/eLife.66547 (PMC8439656; doi:10.7554/eLife.66547)
Supplement: Figure 4—source data 1. [file elife-66547-fig4-data1.xlsx]

## Sheet: Sheet1
Figure 4H
Basal (%)	Middle (%)	Apical (%)
19.6287	32.0048	13.0053
22.1445	18.0254	12.6844
33.0882	36.8946	23.0064
