# Supplementary material for: Dual expression of Atoh1 and Ikzf2 promotes transformation of adult cochlear supporting cells into outer hair cells
Source: eLife. 2021 Sep 3;10:e66547. doi: 10.7554/eLife.66547 (PMC8439656; doi:10.7554/eLife.66547)
Supplement: Figure 4—source data 2. [file elife-66547-fig4-data2.xlsx]

## Sheet: Sheet1
Figure 4I
	Fgfr3-Atoh1-Ikzf2				Fgfr3-Atoh1-Ikzf2-DTR
Basal	1	13	0		74	95	90
Middle	0	1	1		265	199	259
Apical	9	27	7		148	172	251
