# Supplementary material for: Dual expression of Atoh1 and Ikzf2 promotes transformation of adult cochlear supporting cells into outer hair cells
Source: eLife. 2021 Sep 3;10:e66547. doi: 10.7554/eLife.66547 (PMC8439656; doi:10.7554/eLife.66547)
Supplement: Figure 4—figure supplement 2—source data 1. [file elife-66547-fig4-figsupp2-data1.xlsx]

## Sheet: Sheet1
Figure 4-figure supplement 2D
	P42				P46
	Replicate-1	Replicate-2	Replicate-3		Replicate-1	Replicate-2	Replicate-3	Replicate-4
Basal	42	2	43		92	12	3	119
Middle	128	6	64		249	25	3	195
Apical	97	9	52		228	23	3	190
