# Supplementary material for: Dual expression of Atoh1 and Ikzf2 promotes transformation of adult cochlear supporting cells into outer hair cells
Source: eLife. 2021 Sep 3;10:e66547. doi: 10.7554/eLife.66547 (PMC8439656; doi:10.7554/eLife.66547)
Supplement: Figure 4—figure supplement 2—source data 2. — Nascent HCs and OHC-like cells are shown separately. [file elife-66547-fig4-figsupp2-data2.xlsx]

## Sheet: Sheet1
Figure 4-figure supplement 2E
	Tdtomato+/Myo6+/Prestin+					Tdtomato+/Myo6+
	Replicate-1	Replicate-2	Replicate-3	Replicate-4		Replicate-1	Replicate-2	Replicate-3	Replicate-4
Basal	49	1	3	58		92	12	3	119
Middle	79	0	0	95		249	25	3	195
Apical	44	10	0	93		228	23	3	190
