# Supplementary material for: Dual expression of Atoh1 and Ikzf2 promotes transformation of adult cochlear supporting cells into outer hair cells
Source: eLife. 2021 Sep 3;10:e66547. doi: 10.7554/eLife.66547 (PMC8439656; doi:10.7554/eLife.66547)
Supplement: Supplementary file 8. — The results were presented in Figure 6—figure supplement 7B. [file elife-66547-supp8.xlsx]

## Sheet: GO category
Term	Gene numbers	Gene names	p-value (FDR adjusted)	-log10 transform
GO:0007155~cell adhesion	74	LGALS3BP, COL18A1, CNTNAP2, SPON1, TENM3, MEGF10, PODXL2, ITGB4, CLSTN3, CLSTN1, PTPRK, LAMC1, F11R, PTPRF, MAEA, ADGRE5, CDH1, BOC, FLOT2, NRCAM, PGM5, ITGB6, CD36, EPHB1, EGFL6, TNFRSF12A, EPHA8, ITGA2, IZUMO1, EMP2, RGMB, BCAM, NINJ2, CDHR3, CERCAM, ADAM9, ITGA6, DSG2, TLN2, EPHA1, EPHA2, CD63, NLGN2, LAMA2, COL13A1, TTYH1, FBLIM1, NTM, NEDD9, PRKX, PCDH17, DPP4, ADGRG1, PERP, PDPN, FLRT1, HES…	4.97472e-05	4.30323
Figure 6-figure supplement 7B
